# Supplementary material for: CMTM6 as a potential therapy target is associated with immunological tumor microenvironment and can promote migration and invasion in pancreatic adenocarcinoma
Source: Funct Integr Genomics. 2023 Sep 20;23(4):306. doi: 10.1007/s10142-023-01235-5 (PMC10509136; doi:10.1007/s10142-023-01235-5)
Supplement: Supplementary file 6 — (ZIP 1481 kb) [file 10142_2023_1235_MOESM6_ESM.zip]

Archive with 37 entries (37 files):
- Supplement File 1/CMTM6_B2M.cor.tiff
- Supplement File 1/CMTM6_CCL13.cor.tiff
- Supplement File 1/CMTM6_CCL18.cor.tiff
- Supplement File 1/CMTM6_CCL20.cor.tiff
- Supplement File 1/CMTM6_CCL24.cor.tiff
- Supplement File 1/CMTM6_CCL28.cor.tiff
- Supplement File 1/CMTM6_CCR1.cor.tiff
- Supplement File 1/CMTM6_CD274.cor.tiff
- Supplement File 1/CMTM6_CD276.cor.tiff
- Supplement File 1/CMTM6_CD40.cor.tiff
- Supplement File 1/CMTM6_CD86.cor.tiff
- Supplement File 1/CMTM6_CMTM6.cor.tiff
- Supplement File 1/CMTM6_CX3CL1.cor.tiff
- Supplement File 1/CMTM6_CXCL10.cor.tiff
- Supplement File 1/CMTM6_CXCL11.cor.tiff
- Supplement File 1/CMTM6_CXCL14.cor.tiff
- Supplement File 1/CMTM6_CXCL16.cor.tiff
- Supplement File 1/CMTM6_CXCL6.cor.tiff
- Supplement File 1/CMTM6_CXCL8.cor.tiff
- Supplement File 1/CMTM6_ENTPD1.cor.tiff
- Supplement File 1/CMTM6_HAVCR2.cor.tiff
- Supplement File 1/CMTM6_HLA-B.cor.tiff
- Supplement File 1/CMTM6_HLA-E.cor.tiff
- Supplement File 1/CMTM6_HLA-F.cor.tiff
- Supplement File 1/CMTM6_IL10RB.cor.tiff
- Supplement File 1/CMTM6_IL2RA.cor.tiff
- Supplement File 1/CMTM6_LGALS9.cor.tiff
- Supplement File 1/CMTM6_MICB.cor.tiff
- Supplement File 1/CMTM6_NT5E.cor.tiff
- Supplement File 1/CMTM6_PDCD1LG2.cor.tiff
- Supplement File 1/CMTM6_TAP1.cor.tiff
- Supplement File 1/CMTM6_TAP2.cor.tiff
- Supplement File 1/CMTM6_TGFBR1.cor.tiff
- Supplement File 1/CMTM6_TNFSF13.cor.tiff
- Supplement File 1/CMTM6_TNFSF13B.cor.tiff
- Supplement File 1/CMTM6_TNFSF15.cor.tiff
- Supplement File 1/CMTM6_TNFSF4.cor.tiff
