# Supplementary material for: CMTM6 as a potential therapy target is associated with immunological tumor microenvironment and can promote migration and invasion in pancreatic adenocarcinoma
Source: Funct Integr Genomics. 2023 Sep 20;23(4):306. doi: 10.1007/s10142-023-01235-5 (PMC10509136; doi:10.1007/s10142-023-01235-5)
Supplement: Supplementary file 8 — (XLSX 9 kb) [file 10142_2023_1235_MOESM8_ESM.xlsx]

## Sheet: Sheet1
Table S2: The correlation between CMTM6 and 36 immunomodulators in TCGA-PAAD.
gene1	gene2	cor	pvalue
CMTM6	ENTPD1	0.204	0.0063106
CMTM6	CCL24	0.214	0.00413195
CMTM6	TNFSF4	0.266	0.000330354
CMTM6	TAP1	0.38	1.65e-07
CMTM6	TNFSF13	0.386	1.07e-07
CMTM6	CXCL11	0.239	0.00132053
CMTM6	IL10RB	0.455	1.7e-10
CMTM6	CXCL16	0.489	4.28e-12
CMTM6	NT5E	0.427	2.71e-09
CMTM6	TNFSF13B	0.265	0.000342028
CMTM6	CXCL10	0.228	0.00221928
CMTM6	TGFBR1	0.382	1.4e-07
CMTM6	TAP2	0.334	5.07e-06
CMTM6	MICB	0.305	3.53e-05
CMTM6	HLA-E	0.226	0.00242599
CMTM6	B2M	0.445	5e-10
CMTM6	CD40	0.215	0.00389052
CMTM6	CXCL14	0.259	0.000480469
CMTM6	HLA-F	0.217	0.00358303
CMTM6	CXCL6	0.217	0.00366601
CMTM6	TNFSF15	0.279	0.000164561
CMTM6	IL2RA	0.294	6.66e-05
CMTM6	CCL13	0.268	0.000300984
CMTM6	CCL18	0.271	0.000254118
CMTM6	HAVCR2	0.235	0.00156918
CMTM6	CX3CL1	0.275	0.000200607
CMTM6	CCL28	0.201	0.00700185
CMTM6	CD276	0.275	0.000202514
CMTM6	CD274	0.348	1.9e-06
CMTM6	CMTM6	1	0
CMTM6	CD86	0.27	0.000265722
CMTM6	CCR1	0.214	0.00407219
CMTM6	CCL20	0.223	0.00281659
CMTM6	HLA-B	0.23	0.00204535
CMTM6	CXCL8	0.313	2.04e-05
CMTM6	PDCD1LG2	0.217	0.00369338
CMTM6	LGALS9	0.241	0.00117537
