# Supplementary material for: CMTM6 as a potential therapy target is associated with immunological tumor microenvironment and can promote migration and invasion in pancreatic adenocarcinoma
Source: Funct Integr Genomics. 2023 Sep 20;23(4):306. doi: 10.1007/s10142-023-01235-5 (PMC10509136; doi:10.1007/s10142-023-01235-5)
Supplement: Supplementary file 9 — (XLSX 9 kb) [file 10142_2023_1235_MOESM9_ESM.xlsx]

## Sheet: Sheet 1
Table S3: The correlation between expression of CMTM6 and immune cell infiltration fraction in TCGA-PAAD.
Gene	immune cell	correlation	P value
CMTM6	aDC	0.171552	0.0221455
CMTM6	B cells	-0.0852905	0.257379
CMTM6	CD8 T cells	-0.134484	0.0735232
CMTM6	Cytotoxic cells	-0.082086	0.275739
CMTM6	DC	0.111641	0.137808
CMTM6	Eosinophils	0.102002	0.175308
CMTM6	iDC	0.0677019	0.368877
CMTM6	Macrophages	0.210036	0.00496686
CMTM6	Mast cells	-0.00780804	0.917541
CMTM6	Neutrophils	0.127928	0.088799
CMTM6	NK CD56bright cells	0.047311	0.53023
CMTM6	NK CD56dim cells	0.0342377	0.649741
CMTM6	NK cells	-0.114301	0.128628
CMTM6	pDC	-0.365404	5.29598e-07
CMTM6	T cells	0.0110402	0.883609
CMTM6	T helper cells	0.286199	0.000114727
CMTM6	Tcm	0.217783	0.00356023
CMTM6	Tem	0.0661401	0.380045
CMTM6	TFH	-0.162377	0.0304481
CMTM6	Tgd	-0.096636	0.19922
CMTM6	Th1 cells	0.154847	0.0391232
CMTM6	Th17 cells	-0.0603567	0.423164
CMTM6	Th2 cells	0.470877	4.19147e-11
CMTM6	TReg	0.0523019	0.488088
