# Supplementary material for: CMTM6 as a potential therapy target is associated with immunological tumor microenvironment and can promote migration and invasion in pancreatic adenocarcinoma
Source: Funct Integr Genomics. 2023 Sep 20;23(4):306. doi: 10.1007/s10142-023-01235-5 (PMC10509136; doi:10.1007/s10142-023-01235-5)
Supplement: Supplementary file 10 — (XLSX 9 kb) [file 10142_2023_1235_MOESM10_ESM.xlsx]

## Sheet: Sheet1
Table S4: The correlation between expression of CMTM6 and immune cell infiltration fraction in GSE85916.
Immune cell	correlation	| Cor |	P value
NK cells	-0.589975	0.589975	8.46937e-09
Th17 cells	-0.564033	0.564033	5.08776e-08
Tgd	-0.440458	0.440458	4.33877e-05
aDC	-0.433966	0.433966	5.7809e-05
Neutrophils	-0.300991	0.300991	0.00666773
NK CD56bright cells	-0.290873	0.290873	0.00885621
TFH	-0.227104	0.227104	0.0427786
B cells	-0.227019	0.227019	0.0428581
Cytotoxic cells	-0.11174	0.11174	0.323743
Eosinophils	-0.0273255	0.0273255	0.809861
NK CD56dim cells	0.0368498	0.0368498	0.745547
T cells	0.0451957	0.0451957	0.690568
pDC	0.0646682	0.0646682	0.568743
DC	0.0764994	0.0764994	0.500024
iDC	0.192759	0.192759	0.0867014
TReg	0.237686	0.237686	0.0337542
Th2 cells	0.250489	0.250489	0.0250235
Mast cells	0.275447	0.275447	0.0134006
Tem	0.33778	0.33778	0.0021822
Tcm	0.347019	0.347019	0.00161274
Th1 cells	0.392229	0.392229	0.000320281
CD8 T cells	0.403014	0.403014	0.000210204
Macrophages	0.436258	0.436258	5.2275e-05
T helper cells	0.637246	0.637246	2.07921e-10
