# Supplementary material for: CMTM6 as a potential therapy target is associated with immunological tumor microenvironment and can promote migration and invasion in pancreatic adenocarcinoma
Source: Funct Integr Genomics. 2023 Sep 20;23(4):306. doi: 10.1007/s10142-023-01235-5 (PMC10509136; doi:10.1007/s10142-023-01235-5)
Supplement: Supplementary file 11 — (XLSX 9 kb) [file 10142_2023_1235_MOESM11_ESM.xlsx]

## Sheet: Sheet1
Table S5: The correlation between expression of CMTM6 and immune cell infiltration fraction in GSE78229.
Immune cell	correlation	| Cor |	P value
Th17 cells	-0.42283	0.42283	0.00221988
TFH	-0.351838	0.351838	0.0122234
NK CD56bright cells	-0.120524	0.120524	0.404437
TReg	-0.0937064	0.0937064	0.517456
Tgd	-0.0537034	0.0537034	0.711082
Cytotoxic cells	-0.0417668	0.0417668	0.773353
NK CD56dim cells	-0.0392655	0.0392655	0.786598
B cells	-0.0136403	0.0136403	0.925096
Tem	0.110497	0.110497	0.444921
Eosinophils	0.128304	0.128304	0.374553
iDC	0.144313	0.144313	0.317368
CD8 T cells	0.163366	0.163366	0.256965
aDC	0.16728	0.16728	0.245587
NK cells	0.180643	0.180643	0.209337
T cells	0.215774	0.215774	0.132337
pDC	0.26975	0.26975	0.0581639
Tcm	0.299008	0.299008	0.034914
Neutrophils	0.316672	0.316672	0.025053
DC	0.376703	0.376703	0.00700835
Mast cells	0.405348	0.405348	0.00349769
Macrophages	0.42812	0.42812	0.00192527
Th2 cells	0.458255	0.458255	0.000818155
T helper cells	0.493712	0.493712	0.000268996
Th1 cells	0.560828	0.560828	2.27361e-05
