# Supplementary material for: CMTM6 as a potential therapy target is associated with immunological tumor microenvironment and can promote migration and invasion in pancreatic adenocarcinoma
Source: Funct Integr Genomics. 2023 Sep 20;23(4):306. doi: 10.1007/s10142-023-01235-5 (PMC10509136; doi:10.1007/s10142-023-01235-5)
Supplement: Supplementary file 12 — (XLSX 11 kb) [file 10142_2023_1235_MOESM12_ESM.xlsx]

## Sheet: Sheet1
Table S6:The correlation between expression of CMTM6 and immune cell infiltration fraction in GSE62542.
Immune cell	Correlation	| Cor |	P
Th17 cells	-0.440324	0.440324	0.000152994
TFH	-0.263824	0.263824	0.0284942
NK CD56bright cells	-0.242434	0.242434	0.0447421
Tgd	-0.129641	0.129641	0.288374
NK CD56dim cells	-0.105964	0.105964	0.386179
TReg	-0.0875731	0.0875731	0.474286
NK cells	-0.049029	0.049029	0.689108
Cytotoxic cells	-0.0295965	0.0295965	0.809239
B cells	-0.0061871	0.0061871	0.959759
Tem	0.0541892	0.0541892	0.658322
CD8 T cells	0.0987663	0.0987663	0.419434
Eosinophils	0.126953	0.126953	0.298575
aDC	0.161901	0.161901	0.183825
Neutrophils	0.19949	0.19949	0.100305
iDC	0.200464	0.200464	0.0986222
T cells	0.236707	0.236707	0.0502015
pDC	0.256605	0.256605	0.0333076
Mast cells	0.276968	0.276968	0.021228
Tcm	0.336141	0.336141	0.00474497
DC	0.385477	0.385477	0.00107201
Macrophages	0.470914	0.470914	4.43388e-05
Th2 cells	0.497622	0.497622	1.35978e-05
Th1 cells	0.526844	0.526844	3.3133e-06
T helper cells	0.52766	0.52766	3.17916e-06
